# Supplementary material for: Genomic Insights into the Radiation-Resistant Capability of Sphingomonas qomolangmaensis S5-59T and Sphingomonas glaciei S8-45T, Two Novel Bacteria from the North Slope of Mount Everest
Source: Microorganisms. 2022 Oct 14;10(10):2037. doi: 10.3390/microorganisms10102037 (PMC9611098; doi:10.3390/microorganisms10102037)
Supplement: Supplementary file 1 [file microorganisms-10-02037-s001.zip]

Archive with 1 entries (1 files):
- Supplymentary Materials.pdf
